# Supplementary material for: Comparative analysis of RNA expression in a single institution cohort of pediatric cancer patients
Source: NPJ Precis Oncol. 2025 Mar 22;9:81. doi: 10.1038/s41698-025-00852-6 (PMC11928651; doi:10.1038/s41698-025-00852-6)
Supplement: Supplementary file 2 — Supplementary Data 2 [file 41698_2025_852_MOESM2_ESM.xlsx]

## Sheet: Supplementary Data 1
Patient ID	Age at Diagnosis (years)	Sex	Race	Ethnicity	Diagnosis	Disease Group	Clinical_Status
TH34_1149	3	male	White	Not Hispanic or Latino	INI-deficient soft tissue sarcoma NOS	Sarcoma other (all other types)	Recurrence or relapse of disease
TH34_1150	16	male	Asian	Not Hispanic or Latino	ewing sarcoma	Sarcoma bone (osteo and Ewing)	Recurrence or relapse of disease
TH34_1162	15	female	White	Not Hispanic or Latino	ewing sarcoma	Sarcoma bone (osteo and Ewing)	Recurrence or relapse of disease
TH34_1163	18	male	Asian	Not Hispanic or Latino	embryonal rhabdomyosarcoma	Sarcoma other (all other types)	Recurrence or relapse of disease
TH34_1179	24	female	White	Not Hispanic or Latino	colon adenocarcinoma	Other	Refractory disease
TH34_1238	0.25	female	Other	Hispanic or Latino	acute lymphoblastic leukemia	Hematopoietic	Refractory disease
TH34_1239	4	female	White	Not Hispanic or Latino	acute myeloid leukemia	Hematopoietic	Refractory disease
TH34_1240	16	male	White	Not Hispanic or Latino	ewing sarcoma	Sarcoma bone (osteo and Ewing)	Recurrence or relapse of disease
TH34_1349	11	male	Other	Hispanic or Latino	gastrointestinal stromal tumor	Sarcoma other (all other types)	Recurrence or relapse of disease
TH34_1350	0.75	female	Other	Hispanic or Latino	juvenile myelomonocytic leukemia	Hematopoietic	Recurrence or relapse of disease
TH34_1351	10	female	Other	Hispanic or Latino	osteosarcoma	Sarcoma bone (osteo and Ewing)	Recurrence or relapse of disease
TH34_1352	1.9	male	Other	Hispanic or Latino	myoepithelial carcinoma	Sarcoma other (all other types)	Recurrence or relapse of disease
TH34_1379	4	male	Other	Hispanic or Latino	hepatoblastoma	Liver	Recurrence or relapse of disease
TH34_1380	15	male	Other	Hispanic or Latino	embryonal rhabdomyosarcoma	Sarcoma other (all other types)	Recurrence or relapse of disease
TH34_1381	2.5	female	White	Not Hispanic or Latino	ependymoma	CNS	Recurrence or relapse of disease
TH34_1399	14	male	White	Not Hispanic or Latino	desmoplastic small round cell tumor	Sarcoma other (all other types)	Recurrence or relapse of disease
TH34_1400	16	female	White	Not Hispanic or Latino	pleomorphic myxoid liposarcoma	Sarcoma other (all other types)	Recurrence or relapse of disease
TH34_1412	23	male	Asian	Not Hispanic or Latino	desmoplastic small round cell tumor	Sarcoma other (all other types)	Recurrence or relapse of disease
TH34_1414	17	female	Asian	Not Hispanic or Latino	alveolar rhabdomyosarcoma	Sarcoma other (all other types)	Recurrence or relapse of disease
TH34_1415	16	female	Asian	Not Hispanic or Latino	undifferentiated sarcoma nos	Sarcoma other (all other types)	Recurrence or relapse of disease
TH34_1444	1.5	male	Other	Hispanic or Latino	follicular neoplasm	Endocrine tumor (adrenal, thyroid)	Recurrence or relapse of disease
TH34_1445	7	female	Other	Hispanic or Latino	glioma	CNS	Recurrence or relapse of disease
TH34_1446	3	female	White	Not Hispanic or Latino	ganglioglioma	CNS	Recurrence or relapse of disease
TH34_1447	5	female	Asian	Not Hispanic or Latino	undifferentiated hepatic sarcoma	Sarcoma other (all other types)	Recurrence or relapse of disease
TH34_1452	5	male	Other	Hispanic or Latino	ependymoma	CNS	Recurrence or relapse of disease
TH34_1455	3	male	Other	Hispanic or Latino	ependymoma	CNS	Recurrence or relapse of disease
TH34_1456	12	male	Other	Hispanic or Latino	osteosarcoma	Sarcoma bone (osteo and Ewing)	Recurrence or relapse of disease
TH34_2292	22	male	Other	Hispanic or Latino	undifferentiated sarcoma nos	Sarcoma other (all other types)	Recurrence or relapse of disease
TH34_2293	5	male	White	Not Hispanic or Latino	sclerosing epithelioid fibrosarcoma	Sarcoma other (all other types)	Recurrence or relapse of disease
TH34_2351	5	female	Asian	Not Hispanic or Latino	embryonal rhabdomyosarcoma	Sarcoma other (all other types)	Recurrence or relapse of disease
TH34_2410	16	female	Other	Hispanic or Latino	endometrial stromal sarcoma	Sarcoma other (all other types)	Initial diagnosis of disease
TH34_2411	17	male	Other	Not Hispanic or Latino	osteosarcoma	Sarcoma bone (osteo and Ewing)	Recurrence or relapse of disease
TH34_2666	21	male	White	Not Hispanic or Latino	soft tissue sarcoma	Sarcoma other (all other types)	Recurrence or relapse of disease
