# Supplementary material for: Comparative analysis of RNA expression in a single institution cohort of pediatric cancer patients
Source: NPJ Precis Oncol. 2025 Mar 22;9:81. doi: 10.1038/s41698-025-00852-6 (PMC11928651; doi:10.1038/s41698-025-00852-6)
Supplement: Supplementary file 3 — Supplementary Data 3 [file 41698_2025_852_MOESM3_ESM.xlsx]

## Sheet: Supplementary Data 10
Gene
ZNF384
ZMIZ1
USP6
THADA
TERF2
TCF3
TBL1XR1
CAMTA1
SSBP2
SPTAN1
NUP214
MECOM
KMT2C
RCSD1
MKL1
ETV5
RANBP2
RANBP17
PRKCB
PCM1
PPARG
PAG1
NUP98
HOOK3
NR4A3
SFPQ
ARHGAP26
MYH11
BCL11B
NOTCH2
CRLF2
ETV4
ETV1
TAL1
BCR
MET
PRKCA
RELA
YAP1
FOXR2
PVT1
GRM1
MKL2
C11orf95
NUP160
TFEB
PRKCD
FOXR1
FN1
FGF1
TGFBR3
MGEA5
WTR1
FOSB1
CENPC
STRN3
CSF1R
NUP153
RFX3
TNIP1
ZNF274
TERT
ABI1
ACSL6
AFF1
AFF4
ARHGEF12
ARNT
ATG5
ATIC
BCL10
BCL11A
BCL3
BCL7A
BCL9
BIRC3
CARS
CBFA2T3
CDX2
CHIC2
CHN1
CIITA
CLP1
CLTC
CLTCL1
CNTRL
CEP110
CREB3L1
CREB3L2
CSF1
DDX10
DDX6
DEK
DUSP22
EIF4A2
ELF4
ELL
ELN
EML4
EPS15
FCGR2B
FCRL4
FEV
FGFR1OP
FLI1
FNBP1
FOXO3
FOXO4
FSTL3
GAS7
GMPS
GPHN
HERPUD1
HIP1
HIST1H4I
HLF
HMGA1
HOXA11
HOXA13
HOXA3
HOXA9
HOXC11
HOXC13
HOXD11
HOXD13
HSP90AA1
IGH
IGK
IGL
IL21R
IL3
ITK
KDSR
KIF5B
LASP1
LCP1
LMO1
LMO2
LPP
LYL1
MAF
MAFB
MALT1
MDS2
MLF1
MLLT1
ENL
MLLT10
AF10
MLLT3
MLLT4
AF6
MLLT6
MN1
MNX1
MSI2
MSN
MUC1
NACA
NBEAP1
NDRG1
NFKB2
NIN
NUMA1
NUTM2A
OMD
P2RY8
PAFAH1B2
PBX1
PCSK7
PDE4DIP
PER1
PHF1
PICALM
PIM1
PML
POU2AF1
PPP1CB
PRDM16
PRRX1
PSIP1
PTK7
RABEP1
RALGDS
RAP1GDS1
RBM15
RHOH
RNF213
RPL22
RPN1
RUNX2
SEC31A
SEPT5
SEPT6
SEPT9
SET
SH3GL1
SLC1A2
SNX29
RUNDC2A
SRSF3
SSX1
SSX2
SSX4
STL
TAF15
TAL2
TCF3
E2A
TCL1A
TCL1
TEC
TET1
TFG
TFPT
TFRC
TLX1
TLX3
TNFRSF11A
TP63
TPM3
TPM4
TRIM24
TRIP11
TTL
WHSC1L1
YPEL5
ZBTB16
ZMYM2
ZNF521
ABL1
ABL2
ALK
ARID1A
ASXL1
ATF1
BCL2
BCL6
BCOR
BRAF
BRD4
BTG1
CBFB
CBL
CCND1
CCND2
CCND3
CD274
PDL1
CDK6
CIC
COL1A1
CREB1
CREBBP
CTNNB1
DDIT3
DNAJB1
EBF1
EGFR
EP300
EPOR
ERBB2
ERCC2
ERG
ETS1
ETV6
EWSR1
FGFR1
FGFR2
FGFR3
FGFR4
FOXO1
FOXP1
FUS
GAB2
GLI1
HEY1
HMGA2
HSP90AB1
IKZF1
IRF4
JAK1
JAK2
JAK3
JAZF1
KAT6A
MYST3
KMT2A
KMT2A
MLL
KRAS
LIFR
MAML2
MYB
MYBL1
MYC
MYH9
NCOA2
NF1
NF2
NOTCH1
NPM1
NSD1
NTRK1
NTRK2
NTRK3
NUTM1
PAX3
PAX5
PAX7
PAX8
PDGFB
PDGFRA
PDGFRB
PLAG1
PRDM1
PRKACA
PRKAR1A
PTCH1
PTPRK
RAF1
RARA
RET
ROS1
RSPO2
RSPO3
RUNX1
SS18
STAT6
SYK
TCF7L2
TFE3
TMPRSS2
TOP1
TP53
TYK2
WT1
YWHAE
ZNF703
CD74
ROS1
