# Supplementary material for: Comparative analysis of RNA expression in a single institution cohort of pediatric cancer patients
Source: NPJ Precis Oncol. 2025 Mar 22;9:81. doi: 10.1038/s41698-025-00852-6 (PMC11928651; doi:10.1038/s41698-025-00852-6)
Supplement: Supplementary file 4 — Supplementary Data 4 [file 41698_2025_852_MOESM4_ESM.xlsx]

## Sheet: Supplementary Data 2
Sample ID	Date of Sample Collection	Date Shipped to Covance	Date Received by Covance	Date RNASeq Received by Treehouse	Date Automated Treehouse Analysis Completed	Date of Treehouse Mock Tumor Board	presented_raw	Date of Tumor Board	Collection to Shipping (Days)	Shipping to Arrival at Covance (Days)	Extract Prep Sequence (Days)	Automated Treehouse Analysis (Days)	Mock to TB (Days)	Overall Turnaround
TH34_1162_S01	3/16/2018	4/5/2018	4/6/2018	4/24/2018	4/27/2018	5/4/2018	5/23/2018	5/23/2018	13	1	12	3	13	34
TH34_1163_S01	3/28/2018	4/5/2018	4/6/2018	5/10/2018	5/16/2018	5/22/2018	5/23/2018	5/23/2018	5	1	24	4	1	38
TH34_1149_S02	5/10/2018	5/21/2018	5/22/2018	6/4/2018	6/6/2018	6/13/2018	6/15/2018	6/15/2018	7	1	8	2	2	23
TH34_1179_S01	5/16/2018	6/12/2018	6/13/2018	6/22/2018	6/25/2018	6/27/2018	7/13/2018	7/13/2018	18	1	7	1	11	29
TH34_1238_S01	7/18/2018	7/19/2018	7/20/2018	7/27/2018	8/1/2018	8/7/2018	8/10/2018	8/10/2018	1	1	5	3	3	14
TH34_1239_S01	7/12/2018	7/17/2018	7/18/2018	7/24/2018	7/25/2018	8/7/2018	8/10/2018	8/10/2018	3	1	4	1	3	18
TH34_1240_S01	7/16/2018	7/17/2018	7/18/2018	7/24/2018	7/25/2018	7/26/2018	7/27/2018	7/27/2018	1	1	4	1	1	8
TH34_1349_S01	8/21/2018	8/23/2018	8/24/2018	8/30/2018	9/6/2018	9/19/2018	9/21/2018	9/21/2018	2	1	4	4	2	20
TH34_1349_S02	8/21/2018	8/23/2018	8/24/2018	8/30/2018	9/6/2018	9/19/2018	9/21/2018	9/21/2018	2	1	4	4	2	20
TH34_1350_S01	9/4/2018	9/5/2018	9/6/2018	9/13/2018	10/2/2018	10/9/2018	10/12/2018	10/12/2018	1	1	5	13	3	25
TH34_1351_S01	9/13/2018	9/17/2018	9/18/2018	9/25/2018	10/2/2018	10/9/2018	10/12/2018	10/12/2018	2	1	5	5	3	18
TH34_1352_S01	9/24/2018	9/25/2018	9/26/2018	10/1/2018	10/3/2018	10/9/2018	10/12/2018	10/12/2018	1	1	3	2	3	11
TH34_1379_S01	10/22/2018	10/24/2018	10/25/2018	10/31/2018	11/2/2018	11/6/2018	11/9/2018	11/9/2018	2	1	4	2	3	11
TH34_1380_S01	11/5/2018	11/6/2018	11/7/2018	11/16/2018	11/20/2018	11/27/2018	11/30/2018	11/30/2018	1	1	7	2	2	16
TH34_1381_S01	12/27/2017	11/19/2018	11/20/2018	11/30/2018	12/7/2018	12/11/2018	12/14/2018	12/14/2018	226	1	7	5	3	241
TH34_1150_S02	11/16/2018	11/19/2018	11/20/2018	11/30/2018	12/7/2018	12/11/2018	12/14/2018	12/14/2018	1	1	7	5	3	16
TH34_1399_S01	12/17/2018	12/20/2018	12/21/2018	1/3/2019	1/7/2019	1/9/2019	1/11/2019	1/11/2019	3	1	7	2	2	15
TH34_1400_S01	12/18/2018	12/20/2018	12/21/2018	1/3/2019	1/10/2019	1/15/2019	2/1/2019	2/1/2019	2	1	7	5	12	18
TH34_1412_S01	1/7/2019	1/9/2019	1/10/2019	1/18/2019	1/22/2019	1/29/2019	2/1/2019	2/1/2019	2	1	6	1	3	15
TH34_1414_S01	1/15/2019	1/22/2019	1/23/2019	2/4/2019	2/6/2019	2/12/2019	2/15/2019	2/15/2019	4	1	8	2	3	19
TH34_1415_S01	1/17/2019	1/22/2019	1/23/2019	2/4/2019	2/6/2019	2/11/2019	2/15/2019	2/15/2019	2	1	8	2	4	16
TH34_1444_S01	2/14/2019	2/19/2019	2/20/2019	2/27/2019	3/1/2019	3/5/2019	3/8/2019	3/8/2019	2	1	5	2	3	12
TH34_1445_S02	2/22/2019	3/19/2019	3/20/2019	4/1/2019	4/5/2019	4/9/2019	4/12/2019	4/12/2019	17	1	8	4	3	32
TH34_1446_S01	3/4/2019	3/6/2019	3/7/2019	3/13/2019	3/18/2019	3/19/2019	3/22/2019	3/22/2019	2	1	4	3	3	11
TH34_1447_S01	3/9/2019	3/11/2019	3/12/2019	3/18/2019	3/22/2019	4/9/2019	4/12/2019	4/12/2019	0	1	4	4	3	21
TH34_1447_S02	3/9/2019	3/12/2019	3/13/2019	3/18/2019	3/22/2019	4/9/2019	4/12/2019	4/12/2019	1	1	3	4	3	21
TH34_1452_S01	3/25/2019	3/27/2019	3/28/2019	4/5/2019	4/9/2019	4/23/2019	4/26/2019	4/26/2019	2	1	6	2	3	20
TH34_1455_S01	4/8/2019	4/9/2019	4/10/2019	4/22/2019	4/23/2019	5/14/2019	5/17/2019	5/17/2019	1	1	7	1	3	25
TH34_1456_S02	4/29/2019	5/1/2019	5/2/2019	5/22/2019	5/29/2019	6/4/2019	6/7/2019	6/7/2019	2	1	14	4	3	25
TH34_2292_S01	7/31/2019	8/5/2019	8/6/2019	8/15/2019	8/19/2019	8/20/2019	8/23/2019	8/23/2019	3	1	7	2	3	14
TH34_2293_S01	8/16/2019	8/19/2019	8/20/2019	8/26/2019	8/27/2019	9/4/2019	9/6/2019	9/6/2019	1	1	4	1	2	12
TH34_2351_S01	11/8/2019	11/21/2019	11/22/2019	11/29/2019	12/2/2019	12/5/2019	12/6/2019	12/6/2019	9	1	4	1	1	18
TH34_2410_S01	3/4/2020	3/23/2020	3/24/2020	4/2/2020	4/10/2020	4/15/2020	4/24/2020	4/24/2020	13	1	7	5	7	29
TH34_2411_S01	3/17/2020	3/23/2020	3/24/2020	4/2/2020	4/10/2020	4/15/2020	4/24/2020	4/24/2020	4	1	7	5	7	20
TH34_2666_S01	8/17/2020	8/31/2020	9/1/2020	9/24/2020	9/28/2020	10/2/2020	10/9/2020	10/9/2020	10	1	16	2	5	33
