# Supplementary material for: Comparative analysis of RNA expression in a single institution cohort of pediatric cancer patients
Source: NPJ Precis Oncol. 2025 Mar 22;9:81. doi: 10.1038/s41698-025-00852-6 (PMC11928651; doi:10.1038/s41698-025-00852-6)
Supplement: Supplementary file 8 — Supplementary Data 8 [file 41698_2025_852_MOESM8_ESM.xlsx]

## Sheet: Supplementary Data 6
Sample ID	Gene	Mutation	Note	Test vendor	FDA approved therapies in patients tumor type	FDA approved therapies in another tumor type	Potential clinical trials	Potentially actionable	Indication status
TH34_1150_S02	EWSR1	EWSR1-FLI1 fusion (type 1)		Foundation medicine	No	No	Yes	Yes
TH34_1162_S01	EWSR1	EWSR1-FLI1 fusion (type 3)		Foundation medicine	No	No	Yes	Yes
TH34_1163_S01	FBXW7	E471G		Foundation medicine	No	Temsirolimus,Everolimus	Yes	Yes	indication
TH34_1163_S01	FBXW7	R465H		Foundation medicine	No	Temsirolimus,Everolimus	Yes	Yes	indication
TH34_1163_S01	KRAS	amplification		Foundation medicine	No	Cobimetinib,Trametinib,Binimetinib	Yes	Yes	indication
TH34_1163_S01	KRAS	Q61P		Foundation medicine	No	Cobimetinib,Trametinib,Binimetinib	Yes	Yes	indication
TH34_1163_S01	CDKN2A	loss		Foundation medicine	No	No	No	No
TH34_1163_S01	CDKN2B	loss		Foundation medicine	No	No	No	No
TH34_1163_S01	TP53	R175fs*7		Foundation medicine	No	No	No	No
TH34_1179_S01	KRAS	G12D		Foundation medicine	Cetuximab,Panitumumab	No	Yes	Yes	counter indication
TH34_1179_S01	PIK3CA	E545K	subclonal	Foundation medicine	No	No	Yes	Yes
TH34_1179_S01	PTEN	loss		Foundation medicine	No	No	Yes	Yes
TH34_1179_S01	APC	S1465fs*3		Foundation medicine	No	No	No	No
TH34_1179_S01	APC	T829fs*13		Foundation medicine	No	No	No	No
TH34_1179_S01	KDM6A	R1213*		Foundation medicine	No	No	No	No
TH34_1179_S01	TERT	-124C>T	promoter	Foundation medicine	No	No	No	No
TH34_1240_S01	EWSR1	EWSR1-FLI1 fusion (type 1)		Foundation medicine	No	No	Yes	Yes
TH34_1240_S01	MYC	amplification		Foundation medicine	No	No	Yes	Yes
TH34_1240_S01	TP53	R248Q		Foundation medicine	No	No	No	No
TH34_1349_S01	None found		mutation testing was done on second sample from patient (TH34_1349_S02)	STAMP
TH34_1349_S02	None found		no clinically relevant variants reported	STAMP
TH34_1350_S01	CBL	Y371H		Foundation medicine	No	No	No	No
TH34_1351_S01	C17orf39	amplification	equivocal	Foundation medicine	No	No	No	No
TH34_1351_S01	MSH3	580-2A>G	splice site	Foundation medicine	No	No	No	No
TH34_1351_S01	STAG2	P456A		Foundation medicine	No	No	No	No
TH34_1352_S01	SMARCB1	loss		Foundation medicine	No	No	Yes	Yes
TH34_1379_S01	CTNNB1	V22_A39del		Foundation medicine	No	No	Yes	Yes
TH34_1380_S01	CCND1	amplification	equivocal	Foundation medicine	No	Abemaciclib,Palbociclib,Ribociclib	Yes	Yes	indication
TH34_1380_S01	FGF19	amplification	equivocal	Foundation medicine	No	No	No	No
TH34_1380_S01	FGF3	amplification	equivocal	Foundation medicine	No	No	No	No
TH34_1380_S01	FGF4	amplification	equivocal	Foundation medicine	No	No	No	No
TH34_1380_S01	TP63	P464fs*3		Foundation medicine	No	No	No	No
TH34_1381_S01	IKBKE	amplification	equivocal	Foundation medicine	No	No	No	No
TH34_1381_S01	MCL1	amplification	equivocal	Foundation medicine	No	No	No	No
TH34_1381_S01	NTRK1	amplification	equivocal	Foundation medicine	No	No	No	No
TH34_1399_S01	EWSR1	EWSR1-WT1 fusion		Foundation medicine	No	No	Yes	Yes
TH34_1399_S01	LRP1B	R2234fs*30		Foundation medicine	No	No	No	No
TH34_1412_S01	EWSR1	EWSR1-WT1 fusion		Foundation medicine	No	No	Yes	Yes
TH34_1414_S01	CDK4	amplification		Foundation medicine	No	Palbociclib,Ribociclib	Yes	Yes	indication
TH34_1414_S01	FGF14	amplification		Foundation medicine	No	No	No	No
TH34_1414_S01	NOTCH1	splice site 6181-1G>A		Foundation medicine	No	No	No	No
TH34_1414_S01	IRS2	amplification		Foundation medicine	No	No	No	No
TH34_1414_S01	PAX3	PAX3-FOXO1 fusion		Foundation medicine	No	No	No	No
TH34_1415_S01	ARID1A	ARID1A-PIGV rearrangement		Foundation medicine	No	No	No	No
TH34_1415_S01	CIC	CIC-DUX4 fusion		Foundation medicine	No	No	No	No
TH34_1415_S01	EBF1	V445M		Foundation medicine	No	No	No	No
TH34_1444_S01	RB1	L486fs*9		Foundation medicine	No	No	No	No
TH34_1445_S02	H3F3A	K28M		Foundation medicine	No	No	No	No
TH34_1445_S02	PIK3C2B	amplification	equivocal	Foundation medicine	No	No	No	No
TH34_1445_S02	BRAF	V600E		Foundation medicine	No	Binimetinib,Cobimetinib,Dabrafenib,Encorafenib,Regorafenib,Trametinib,Vemurafenib	Yes	Yes	indication
TH34_1446_S01	BRAF	V600E		Foundation medicine	No	Binimetinib,Cobimetinib,Dabrafenib,Encorafenib,Regorafenib,Trametinib,Vemurafenib	Yes	Yes	indication
TH34_1447_S01	PDGFRB	N666K	mutation testing was done on a metastatic lung sample	Foundation medicine	No	Sunitinib	Yes	Yes	indication
TH34_1447_S01	LRRK2	R1639fs*15	mutation testing was done on a metastatic lung sample	Foundation medicine	No	No	No	No
TH34_1447_S01	NFKBIA	amplification	mutation testing was done on a metastatic lung sample	Foundation medicine	No	No	No	No
TH34_1447_S01	NKX2-1	amplification	mutation testing was done on a metastatic lung sample	Foundation medicine	No	No	No	No
TH34_1447_S01	SDHA	splice site 150+1G>A	mutation testing was done on a metastatic lung sample	Foundation medicine	No	No	No	No
TH34_1447_S01	TP53	C238S	mutation testing was done on a metastatic lung sample	Foundation medicine	No	No	No	No
TH34_1447_S02	PDGFRB	N666K	mutation testing was done on a metastatic lung sample	Foundation medicine	No	Sunitinib	Yes	Yes	indication
TH34_1447_S02	LRRK2	R1639fs*15	mutation testing was done on a metastatic lung sample	Foundation medicine	No	No	No	No
TH34_1447_S02	NFKBIA	amplification	mutation testing was done on a metastatic lung sample	Foundation medicine	No	No	No	No
TH34_1447_S02	NKX2-1	amplification	mutation testing was done on a metastatic lung sample	Foundation medicine	No	No	No	No
TH34_1447_S02	SDHA	splice site 150+1G>A	mutation testing was done on a metastatic lung sample	Foundation medicine	No	No	No	No
TH34_1447_S02	TP53	C238S	mutation testing was done on a metastatic lung sample	Foundation medicine	No	No	No	No
TH34_1452_S01	None found		no clinically relevant variants reported	Foundation medicine
TH34_1455_S01	None found		no clinically relevant variants reported	Foundation medicine
TH34_1456_S02	BIRC3	amplification		Foundation medicine	No	No	No	No
TH34_1456_S02	CCND3	amplification		Foundation medicine	No	No	No	No
TH34_1456_S02	TP53	loss		Foundation medicine	No	No	No	No
TH34_2292_S01	CIC	rearrangement	exon 20	Foundation medicine	No	No	No	No
TH34_2293_S01	EWSR1	EWSR1-CREB3L1 fusion		Foundation medicine	No	No	No	No
TH34_2293_S01	NOTCH1	splice site 5167+1G>A	subclonal	Foundation medicine	No	No	No	No
TH34_2293_S01	TMEM30A	Y134fs*1		Foundation medicine	No	No	No	No
TH34_2410_S01	CDKN2A	I49T		Foundation medicine	No	No	No	No
TH34_2411_S01	ATRX	deletion exon 23		Foundation medicine	No	No	No	No
TH34_2411_S01	FRS2	amplification		Foundation medicine	No	No	No	No
TH34_2411_S01	MCL1	L21_G24del		Foundation medicine	No	No	No	No
TH34_2411_S01	CDK4	amplification		Foundation medicine	No	Palbociclib,Ribociclib	Yes	Yes	indication
TH34_2411_S01	MDM2	amplification		Foundation medicine	No	No	Yes	Yes
TH34_2666_S01	CIC	CIC-DUX4 fusion		Foundation medicine	No	No	No	No
No mutation report
TH34_1149_S02			sample failed testing process; low sample quality	Foundation medicine
TH34_1400_S01			testing not done; low sample quantity
TH34_1239_S01			testing not done; low sample quantity
TH34_1238_S01			testing not done
TH34_2351_S01			testing not done; not covered by patient’s insurance
