# Supplementary material for: Comparative analysis of RNA expression in a single institution cohort of pediatric cancer patients
Source: NPJ Precis Oncol. 2025 Mar 22;9:81. doi: 10.1038/s41698-025-00852-6 (PMC11928651; doi:10.1038/s41698-025-00852-6)
Supplement: Supplementary file 9 — Supplementary Data 9 [file 41698_2025_852_MOESM9_ESM.xlsx]

## Sheet: Supplementary Data 7
Gene	Category	Druggability	FDA approved drug	Non-FDA approved drugs
AURKA	Aurora Kinases	directly druggable gene/gene family		alisertib
AURKB	Aurora Kinases	directly druggable gene/gene family		alisertib
AURKC	Aurora Kinases	directly druggable gene/gene family		alisertib
BTK	B-cell Receptor Signaling	directly druggable gene/gene family	ibrutinib
MS4A1	B-cell Receptor Signaling	directly druggable gene/gene family	ibritumomab tiuxetan, obinutuzumab, ofatumumab, rituximab
BCL2	BCL2/MDM2	directly druggable gene/pathway	venetoclax
BCL6	BCL2/MDM2	indirectly actionable gene (BCL2)
MDM2	BCL2/MDM2	indirectly actionable gene (BCL2)		APG-115, ALRN-6924
CDK4	Cell Cycle	directly druggable gene/pathway	palbociclib, ribociclib
CDK6	Cell Cycle	directly druggable gene/pathway	palbociclib, ribociclib
CCND1	Cell Cycle	indirectly actionable gene (CDK)
CCND2	Cell Cycle	indirectly actionable gene (CDK)		ribociclib
CCND3	Cell Cycle	indirectly actionable gene (CDK)
CCNE1	Cell Cycle	indirectly actionable gene (CDK)		dinaciclib
CDK2	Cell Cycle	directly druggable gene/pathway		dinaciclib
PARP1	DNA Repair	directly druggable gene/gene family	olaparib, niraparib
PARP2	DNA Repair	directly druggable gene/gene family	olaparib, niraparib
HDAC4	HDAC	directly druggable gene/gene family	belinostat, panobinostat, valproic acid, vorinostat
HDAC7	HDAC	directly druggable gene/gene family	belinostat, panobinostat, valproic acid, vorinostat
HSP90AA1	Heat Shock Proteins	directly druggable gene/pathway
HSP90AA2P	Heat Shock Proteins	directly druggable gene/gene family
HSP90N	Heat Shock Proteins	directly druggable gene/gene family
HSP90AA2	Heat Shock Proteins	directly druggable gene/gene family
HSP90AA6P	Heat Shock Proteins	directly druggable gene/gene family
HSP90AA3P	Heat Shock Proteins	directly druggable gene/gene family
HSP90AA4P	Heat Shock Proteins	directly druggable gene/gene family
HSP90AA5P	Heat Shock Proteins	directly druggable gene/gene family
HSP90AB1	Heat Shock Proteins	directly druggable gene/gene family
HSP90AB3P	Heat Shock Proteins	directly druggable gene/gene family
HSP90AB2P	Heat Shock Proteins	directly druggable gene/gene family
HSP90AB6P	Heat Shock Proteins	directly druggable gene/gene family
HSP90AB4P	Heat Shock Proteins	directly druggable gene/gene family
HSP90AB5P	Heat Shock Proteins	directly druggable gene/gene family
HSP90B1	Heat Shock Proteins	directly druggable gene/gene family
HSP90B2P	Heat Shock Proteins	directly druggable gene/gene family
HSP90B3P	Heat Shock Proteins	directly druggable gene/gene family
HMOX1	HIF1A Pathway	directly druggable gene/pathway
PDCD1	Immune Checkpoint	directly druggable gene/gene family	nivolumab, pembrolizumab, atezolizumab
JAK1	JAK/STAT	directly druggable gene/pathway	ruxolitinib, tofacitinib
JAK2	JAK/STAT	directly druggable gene/pathway	ruxolitinib, tofacitinib
JAK3	JAK/STAT	directly druggable gene/pathway	tofacitinib
STAT1	JAK/STAT	indirectly actionable gene (JAK)
STAT2	JAK/STAT	indirectly actionable gene (JAK)
STAT3	JAK/STAT	directly druggable gene/pathway
STAT5A	JAK/STAT	indirectly actionable gene (JAK)		ruxolitinib
STAT5B	JAK/STAT	indirectly actionable gene (JAK)
IL6	JAK/STAT	directly druggable gene/pathway	siltuximab
IL6R	JAK/STAT	directly druggable gene/pathway		tocilizumab
MAP2K4	JNK Pathway	directly druggable gene/pathway		vemurafenib
NOTCH3	NOTCH	directly druggable gene/gene family		tarextumab, nirogacestat
PIK3CA	PI3K/AKT/mTOR	directly druggable gene/pathway	idelalisb, everolimus, sirolimus
PIK3CB	PI3K/AKT/mTOR	directly druggable gene/pathway	idelalisb, sirolimus
PIK3CG	PI3K/AKT/mTOR	directly druggable gene/pathway	idelalisib
PIK3CD	PI3K/AKT/mTOR	directly druggable gene/pathway	idelalisb, everolimus
PIK3R1	PI3K/AKT/mTOR	indirectly actionable gene (mTOR)	everolimus
PIK3R2	PI3K/AKT/mTOR	indirectly actionable gene (mTOR)	everolimus, sirolimus, temsirolimus
PIK3R3	PI3K/AKT/mTOR	indirectly actionable gene (mTOR)	everolimus, sirolimus, temsirolimus
PIK3R4	PI3K/AKT/mTOR	indirectly actionable gene (mTOR)	everolimus, sirolimus, temsirolimus
PIK3R5	PI3K/AKT/mTOR	indirectly actionable gene (mTOR)	everolimus, sirolimus, temsirolimus
PIK3R6	PI3K/AKT/mTOR	indirectly actionable gene (mTOR)	everolimus, sirolimus, temsirolimus
PIK3C2A	PI3K/AKT/mTOR	indirectly actionable gene (mTOR)	everolimus, sirolimus, temsirolimus
PIK3C2B	PI3K/AKT/mTOR	indirectly actionable gene (mTOR)	everolimus, sirolimus, temsirolimus
PIK3C2G	PI3K/AKT/mTOR	indirectly actionable gene (mTOR)	everolimus, sirolimus, temsirolimus
PIK3C3	PI3K/AKT/mTOR	indirectly actionable gene (mTOR)	everolimus, sirolimus, temsirolimus
AKT1	PI3K/AKT/mTOR	indirectly actionable gene (mTOR)	sirolimus	everolimus, AZD5363
AKT3	PI3K/AKT/mTOR	indirectly actionable gene (mTOR)	everolimus, sirolimus, temsirolimus
TSC1	PI3K/AKT/mTOR	indirectly actionable gene (mTOR)	everolimus, sirolimus, temsirolimus
TSC2	PI3K/AKT/mTOR	indirectly actionable gene (mTOR)	everolimus, sirolimus, temsirolimus
MTOR	PI3K/AKT/mTOR	directly druggable gene/pathway	everolimus, sirolimus, temsirolimus
RPTOR	PI3K/AKT/mTOR	indirectly actionable gene (mTOR)
MLST8	PI3K/AKT/mTOR	indirectly actionable gene (mTOR)
DEPTOR	PI3K/AKT/mTOR	indirectly actionable gene (mTOR)
AKT2	PI3K/AKT/mTOR	directly druggable gene/gene family	everolimus, sirolimus, temsirolimus
GATA2	Proteasome	directly druggable gene/gene family	bortezomib
NRAS	RAS/RAF/MEK	indirectly actionable gene (MEK)	trametinib, selumetinib
KRAS	RAS/RAF/MEK	indirectly actionable gene (MEK)	trametinib, selumetinib
HRAS	RAS/RAF/MEK	indirectly actionable gene (MEK)	trametinib, selumetinib
BRAF	RAS/RAF/MEK	directly druggable gene/pathway	dabrafenib, regorafenib, sorafenib, vemurafenib
RAF1	RAS/RAF/MEK	directly druggable gene/pathway	dabrafenib, regorafenib, sorafenib, vemurafenib
ARAF	RAS/RAF/MEK	indirectly actionable gene (MEK)
MAP2K1	RAS/RAF/MEK	directly druggable gene/pathway	trametinib, selumetinib
MAP2K2	RAS/RAF/MEK	directly druggable gene/pathway	trametinib, selumetinib
ETV1	RAS/RAF/MEK	indirectly actionable gene (MEK)		trametinib, selumetinib
EGFR	Receptor Tyrosine Kinase (RTK)	directly druggable gene/pathway	afatinib, cetuximab, erlotinib, gefitinib, lapatinib, panitumumab, vandetanib
ERBB2	Receptor Tyrosine Kinase (RTK)	directly druggable gene/pathway	afatinib, cetuximab, erlotinib, gefitinib, lapatinib, panitumumab, vandetanib
ERBB3	Receptor Tyrosine Kinase (RTK)	directly druggable gene/pathway	lapatinib
ALK	Receptor Tyrosine Kinase (RTK)	directly druggable gene/pathway	ceritinib, crizotinib, lorlatinib
MET	Receptor Tyrosine Kinase (RTK)	directly druggable gene/pathway	cabozantinib, crizotinib
ROS1	Receptor Tyrosine Kinase (RTK)	directly druggable gene/pathway	cabozantinib, crizotinib, ceritinib
FLT1	Receptor Tyrosine Kinase (RTK)	directly druggable gene/pathway	axitinib, cabozantinib, nintedanib, pazopanib, regorafenib
FLT4	Receptor Tyrosine Kinase (RTK)	directly druggable gene/pathway	axitinib, cabozantinib, nintedanib	pazopanib
PDGFRA	Receptor Tyrosine Kinase (RTK)	directly druggable gene/pathway	axitinib, cabozantinib, nintedanib, dasatinib, imatinib	pazopanib
PDGFRB	Receptor Tyrosine Kinase (RTK)	directly druggable gene/pathway	axitinib, cabozantinib, nintedanib, pazopanib, regorafenib, sorafenib, sunitinib
FGFR1	Receptor Tyrosine Kinase (RTK)	directly druggable gene/pathway	nintedanib, pazopanib, ponatinib, regorafenib, erdafitinib
FGFR2	Receptor Tyrosine Kinase (RTK)	directly druggable gene/gene family	nintedanib, ponatinib, regorafenib
FGFR3	Receptor Tyrosine Kinase (RTK)	directly druggable gene/gene family	nintedanib, pazopanib, ponatinib
FGFR4	Receptor Tyrosine Kinase (RTK)	directly druggable gene/gene family	nintedanib, ponatinib
NTRK1	Receptor Tyrosine Kinase (RTK)	directly druggable gene/gene family	cabozantinib, ponatinib
NTRK2	Receptor Tyrosine Kinase (RTK)	directly druggable gene/gene family	cabozantinib, ponatinib
NTRK3	Receptor Tyrosine Kinase (RTK)	directly druggable gene/gene family	cabozantinib, ponatinib	entrectinib
FLT3	Receptor Tyrosine Kinase (RTK)	directly druggable gene/pathway	cabozantinib, ponatinib, sorafenib, sunitinib
KDR	Receptor Tyrosine Kinase (RTK)	directly druggable gene/pathway	axitinib, cabozantinib, nintedanib, pazopanib, ponatinib, ramucirumab, regorafenib, sorafenib, sunitinib, vandetanib
KIT	Receptor Tyrosine Kinase (RTK)	directly druggable gene/pathway	axitinib, cabozantinib, dasatinib, imatinib, nilotinib, pazopanib, ponatinib, regorafenib, sorafenib, sunitinib, midostaurin
CSF1R	Receptor Tyrosine Kinase (RTK)	directly druggable gene/pathway	pazopanib
TEK	Receptor Tyrosine Kinase (RTK)	directly druggable gene/pathway
IGF2	Receptor Tyrosine Kinase (RTK)	indirectly actionable gene (IGF1R)		metformin, ganitumab
IGF1R	Receptor Tyrosine Kinase (RTK)	directly druggable gene/gene family	ceritinib	ganitumab, linsitinib
IGF1	Receptor Tyrosine Kinase (RTK)	indirectly actionable gene (IGF1R)		ganitumab, linsitinib
PTCH1	Sonic Hedgehog (SHH)	indirectly actionable gene (SMO)		vismodegib
GLI1	Sonic Hedgehog (SHH)	indirectly actionable gene (SMO)		vismodegib
SMO	Sonic Hedgehog (SHH)	directly druggable gene/pathway	vismodegib, sonidegib
CDK9	Transcription	directly druggable gene/gene family		dinaciclib
VEGFA	VEGFR	directly druggable gene/gene family	bevacizumab, pegaptanib, ranibizumab, ziv-aflibercept, lenvatinib
VEGFC	VEGFR	indirectly actionable gene (KDR)		pazopanib
WEE1	WEE1	directly druggable gene/gene family		adavosertib
