# Supplementary material for: Comparative analysis of RNA expression in a single institution cohort of pediatric cancer patients
Source: NPJ Precis Oncol. 2025 Mar 22;9:81. doi: 10.1038/s41698-025-00852-6 (PMC11928651; doi:10.1038/s41698-025-00852-6)
Supplement: Supplementary file 10 — Supplementary Data 10 [file 41698_2025_852_MOESM10_ESM.xlsx]

## Sheet: Supplementary Data 8
					Number of Samples (N) per PolyA Compendium Version
TH Dataset	Accession/Partner	Project	Repository/Partner	Disease	v7 May 2018	v8 Jul 2018	v9 Mar 2019	v10 Jul 2019	v11 Apr 2020
TARGET	phs000218	TARGET	dbGap	multiple cancers	784	784	784	784	1190
TCGA	phs000178	TCGA	dbGap	multiple cancers	9806	9806	9806	9806	9806
THR08	EGAD00001001098	St Jude PCGP	EGA	ALL with MLL rearrangements	63	63	63	63	63
THR09	EGAD00001000356	ICGC	EGA	B-cell lymphoma	23	23	23	23	23
THR10	EGAD00001002680	St Jude PCGP	EGA	adrenocortical carcinoma	15	15	15	15	15
THR11	EGAD00001001666	St Jude PCGP	EGA	low grade glioma	25	25	25	25	25
THR12	phs000709.v1.p1	n/a	dbGap	fibrolamellar hepatocellular carcinoma	0	0	20	0	0
THR13	phs000900.v1.p1	PBTC	dbGap	DIPG	10	10	10	10	10
THR14	CBTTC	CBTTC	Cavatica	high grade glioma	29	81	29	29	29
THR15	phs000699.v1.p1	n/a	dbGap	osteosarcoma	29	29	29	29	29
THR17	EGAD00001000158	ICGC/MAGIC	EGA	medulloblastoma	17	17	17	17	17
THR18	EGAD00001000328	ICGC	EGA	medulloblastoma	6	6	6	6	6
THR19	EGAD00001000617	ICGC	EGA	pilocytic astrocytoma	23	23	23	23	23
THR20	EGAD00001001620	ICGC	EGA	medulloblastoma	39	39	39	39	39
THR21	EGAD00001001944	ICGC	EGA	pediatric glioblastoma	0	0	41	0	0
THR22	EGAD00001000648	ICGC	EGA	germinal B-cell lymphoma	24	24	24	24	24
THR24	SJC-DS-1001	St Jude PCGP	EGA	multiple cancers	0	0	0	724	709
THR25	EGAD00001000826	ICGC	EGA	osteosarcoma	7	7	7	7	7
THR28	SRP040454	Kohsaka et al	SRA	rhabdomyosarcoma	3	3	3	3	3
THR29	phs000720.v2.p1	Shern et al	dbGap	rhabdomyosarcoma	84	84	84	84	84
THR30	phs000768.v2.p1	Brohl et al	dbGap	Ewing sarcoma	62	62	62	62	62
THR31	phs000673.v2.p1	Peds Mi-OncoSeq/Met500	dbGap	multiple cancers	75	75	87	87	87
THR32	EGAD00001001927	ICGC	EGA	CNS-PNETs	22	22	22	22	22
THR33	EGAD00001003279	ICGC	EGA	medulloblastoma	49	49	49	49	47
THR35	EGAD00001004116	ICR	EGA	high grade glioma	0	1	0	0	0
THR37	SRP092501	n/a	SRA	posterior fossa ependymoma	0	0	13	13	13
THR39	SRP126664	n/a	SRA	synovial sarcoma	0	0	19	19	19
				Repository Sample Sub-total	11195	11248	11300	11963	12352
TH02	Pacific Pediatric Neuro-Oncology Consortium	Treehouse	Partner	brain cancers	29	29	29	29	29
TH03	Stanford, Sweet-Cordero Lab	Treehouse	Partner	multiple cancers	74	76	76	76	75
TH04	Stanford, Sweet-Cordero Lab	Treehouse	Partner	multiple cancers	1	1	1	1	1
TH06	British Columbia Personalized Onco-Genomics	Treehouse	Partner	multiple cancers	31	39	39	39	39
TH16	Alberta Children's Hospital, Narendran Lab	Treehouse	Partner	multiple cancers	0	0	0	2	3
TH26	Stanford - Other	Treehouse	Partner	multiple cancers	6	6	6	6	6
TH27	UC San Francisco, Sweet-Cordero Lab	Treehouse	Partner	multiple cancers	29	51	72	79	87
TH34	Stanford Clinical Registry	Treehouse	Partner	multiple cancers	3	6	23	31	35
TH38	Nationwide Children's Hospital	Treehouse	Partner	multiple cancers	0	0	0	10	10
TH40	The Hospital for Sick Children	Treehouse	Partner	multiple cancers	0	0	0	0	110
				Partner Sample Sub-total	173	208	246	273	395
				Compendium Sample Total	11368	11456	11546	12236	12747
				Number of samples from patients known to be < 30 years old at diagnosis	1883	1934	1922	2702	2814
