# Supplementary material for: Comparative analysis of RNA expression in a single institution cohort of pediatric cancer patients
Source: NPJ Precis Oncol. 2025 Mar 22;9:81. doi: 10.1038/s41698-025-00852-6 (PMC11928651; doi:10.1038/s41698-025-00852-6)
Supplement: Supplementary file 11 — Supplementary Information [file 41698_2025_852_MOESM11_ESM.xlsx]

## Sheet: Supplementary Data 9
Chr	Start	Stop	Detectable Mutations
chr1	114713906	114713910	NRAS c.181C>G (Q61E), c.181C>A (Q61K), c.182A>T (Q61L), c.182A>C (Q61P), c.182A>G (Q61R), c.183A>C (Q61H), c.183A>T (Q61H), c.182_183delAAinsGG (Q61R), c.182_183delAAinsTG (Q61L)
chr1	114716122	114716128	NRAS c.34G>T (G12C), c.34G>C (G12R), c.34G>A (G12S), c.35G>C (G12A), c.35G>A (G12D), c.35G>T (G12V), c.37G>T (G13C), c.37G>C (G13R), c.38G>C (G13A), c.38G>A (G13D), c.38G>T (G13V)
chr1	162778599	162778601	DDR2 c.2304T>A (S768R)
chr2	25234372	25234375	DNMT3A c.2644C>T (R882C), c.2644C>A (R882S), c.2644C>G (R882G), c.2645G>A (R882H), c.2645G>C (R882P), c.2645G>T (R882L)
chr2	29209788	29209790	ALK c.3833A>C (Y1278S)
chr2	29209797	29209799	ALK c.3824G>A (R1275Q)
chr2	29213991	29213995	ALK c.3733T>G (F1245V), c.3734T>G (F1245C), c.3735C>G (F1245L)
chr2	29214053	29214055	ALK c.3673G>A (D1225N)
chr2	29220828	29220832	ALK c.3520T>A (F1174I), c.3520T>G (F1174V), c.3521T>G (F1174C), c.3522C>A (F1174L)
chr2	29222346	29222348	ALK c.3512T>A (I1171N)
chr2	29222406	29222408	ALK c.3452C>T (T1151M)
chr2	29223429	29223431	ALK c.3271G>A (D1091N)
chr2	208248387	208248390	IDH1 c.394C>T (R132C), c.394C>G (R132G), c.394C>A (R132S), c.395G>C (R132P), c.395G>A (R132H), c.395G>T (R132L)
chr3	41224621	41224623	CTNNB1 c.110C>T (S37F), c.110C>A (S37Y)
chr3	41224644	41224647	CTNNB1 c.134C>T (S45F), c.134C>A (S45Y), c.133T>C (S45P)
chr3	179218293	179218295	PIK3CA c.1624G>A (E542K)
chr3	179218302	179218308	PIK3CA c.1637A>T (Q546L), c.1637A>C (Q546P), c.1637A>G (Q546R), c.1636C>G (Q546E), c.1636C>A (Q546K), c.1634A>G (E545G), c.1634A>T (E545V), c.1633G>C (E545Q), c.1633G>A (E545K)
chr3	179218314	179218316	PIK3CA c.1645G>A (D549N)
chr3	179234296	179234298	PIK3CA c.3140A>T (H1047L), c.3140A>G (H1047R)
chr4	54657926	54657928	KIT c.1730_1738del (P577_D579del), c.1679_1681del (V560del)
chr4	54725977	54725979	KIT c.1468G>A (E490K)
chr4	54727424	54727426	KIT c.1657T>A (Y553N)
chr4	54727436	54727438	KIT c.1669T>A (W557R), c.1669T>C (W557R)
chr4	54727443	54727445	KIT c.1676T>A (V559D), c.1676T>C (V559A)
chr4	54727494	54727496	KIT c.1727T>C (L576P)
chr4	54728054	54728056	KIT c.1924A>G (K642E)
chr4	54729432	54729434	KIT c.2089C>T (H697Y)
chr4	54733153	54733156	KIT c.2447A>T (D816V), c.2446G>T (D816Y), c.2446_2447delGAinsAT (D816I), c.2446G>C (D816H)
chr4	54733167	54733169	KIT c.2460T>A (D820E)
chr7	55019030	55019032	EGFR c.2290_2291ins (A763_Y764insFQEA)
chr7	55174013	55174016	EGFR c.2156G>C (G719A), c.2155G>T (G719C), c.2155G>A (G719S)
chr7	55181377	55181379	EGFR c.2369C>T (T790M)
chr7	55191821	55191823	EGFR c.2573T>G (L858R)
chr7	55191830	55191832	EGFR c.2582T>A (L861Q)
chr7	129189353	129189355	SMO c.203_204delCCinsTT (A68V)
chr7	129205259	129205261	SMO c.595C>T (R199W)
chr7	129206274	129206276	SMO c.1046_1047delCCinsTT (T349I)
chr7	129209347	129209349	SMO c.1417G>C (D473H)
chr7	129209382	129209384	SMO c.1452_1453delCCinsTT (R485W)
chr7	129210437	129210439	SMO c.1542_1543delCCinsTT (L515F)
chr7	129210499	129210501	SMO c.1604G>T (W535L)
chr7	129210996	129210998	SMO c.1685G>A (R562Q)
chr7	129212041	129212043	SMO c.1955C>T (A652V)
chr7	129212349	129212351	SMO c.2263_2264delCCinsTT (P755F)
chr7	140753333	140753338	BRAF c.1798G>A (V600M), c.1799T>G (V600G), c.1798_1799delGTinsAA (V600K), c.1798_1799delGTinsAG (V600R), c.1799T>A (V600E), c.1799_1800delTGinsAA (V600E), c.1799_1800delTGinsAT (V600D), c.1801A>G (K601E)
chr7	140753344	140753347	BRAF c.1789C>G (L597V), c.1790T>A (L597Q), c.1789_1790delCTinsTC (L597S), c.1790T>G (L597R)
chr7	140753348	140753350	BRAF c.1786G>C (G596R)
chr7	140753352	140753356	BRAF c.1780G>A (D594N), c.1779_1780delTGinsGA (D594N), c.1780G>C (D594H), c.1781A>G (D594G), c.1781A>T (D594V), c.1782T>A (D594E), c.1782T>G (D594E)
chr7	140781592	140781594	BRAF c.1415A>G (Y472C)
chr7	140781601	140781603	BRAF c.1406G>A (G469E), c.1406G>T (G469V), c.1405_1406delGGinsTT (G469L), c.1406G>C (G469A)
chr7	140781610	140781612	BRAF c.1397G>T (G466V)
chr9	5078359	5078363	JAK2 c.2049A>T (R683S), c.2049A>C (R683S), c.2048G>C (R683T), c.2047A>G (R683G)
chr9	77794571	77794573	GNAQ c.626A>T (Q209L), c.626A>C (Q209P), c.626A>G (Q209R)
chr9	77797576	77797578	GNAQ c.548G>A (R183Q)
chr9	132891346	132891348	TSC1 c.1907_1908del (E636fs)
chr9	136496196	136496198	NOTCH1 c.7541_7542delCT (P2514fs)
chr10	87933146	87933149	PTEN c.389delG (R130fs*4), c.389G>A (R130Q), c.388C>T (R130*), c.388C>G (R130G)
chr10	87933235	87933237	PTEN c.477G>T (R159S)
chr10	87957914	87957916	PTEN c.697C>T (R233*)
chr10	87957958	87957960	PTEN c.741dupA (P248fs*5)
chr10	87958017	87958019	PTEN c.800delA (K267fs*9)
chr10	87961059	87961061	PTEN c.968dupA (N323fs*2), c.968delA (N323fs*21)
chr11	533873	533875	HRAS c.182A>G (Q61R)
chr11	534285	534290	HRAS c.34G>C (G12R), c.35G>T (G12V), c.37G>T (G13C), c.37G>C (G13R)
chr12	25225626	25225629	KRAS c.436G>C (A146P), c.436G>A (A146T), c.437C>T (A146V)
chr12	25225712	25225714	KRAS c.351A>C (K117N), c.351A>T (K117N)
chr12	25227340	25227344	KRAS c.181C>A (Q61K), c.182A>C (Q61P), c.182A>T (Q61L), c.182A>G (Q61R), c.183A>C (Q61H), c.183A>T (Q61H)
chr12	25245346	25245352	KRAS c.34G>T (G12C), c.34G>C (G12R), c.34G>A (G12S), c.35G>C (G12A), c.35G>A (G12D), c.35G>T (G12V), c.37G>T (G13C), c.37G>C (G13R), c.37G>A (G13S), c.38G>T (G13V), c.38G>C (G13A), c.38G>A (G13D)
chr13	28018499	28018506	FLT3 c.2503G>C (D835H), c.2503G>A (D835N), c.2503G>T (D835Y), c.2504A>C (D835A), c.2504A>T (D835V), c.2505T>G (D835E), c.2505T>A (D835E), c.2506A>C (I836L), c.2506A>G (I836V), c.2506A>T (I836F), c.2506_2507delATinsGA (I836D), c.2506_2507delATinsCA (I836H), c.2508C>G (I836M)
chr14	104780213	104780215	AKT1 c.49G>A (E17K)
chr15	66435102	66435104	MEK1 c.157T>C (F53L)
chr15	66435112	66435114	MEK1 c.167A>C (Q56P)
chr15	66435116	66435118	MEK1 c.171G>T (K57N)
chr15	66435144	66435146	MEK1 c.199G>A (D67N)
chr15	66436785	66436787	MEK1 c.332T>G (I111S)
chr15	66436815	66436817	MEK1 c.362G>C (C121S)
chr15	66436823	66436826	MEK1 c.371C>T (P124L), c.370C>T (P124S)
chr15	66481792	66481794	MEK1 c.607G>A (E203K)
chr15	66485085	66485087	MEK1 c.790C>T (P264S)
chr15	66490576	66490578	MEK1 c.1144A>C (N382H)
chr15	90088604	90088608	IDH2 c.514A>G (R172G), c.514A>T (R172W), c.515G>A (R172K), c.515G>T (R172M), c.516G>C (R172S), c.516G>T (R172S)
chr15	90088701	90088704	IDH2 c.418C>T (R140W), c.418C>G (R140G), c.419G>A (R140Q), c.419G>T (R140L)
chr17	39688082	39688084	HER2 c.2339_2340ins (G778_P780dup)
chr17	39711951	39711953	HER2 c.926G>C (G309A)
chr17	39723966	39723968	HER2 c.2264_2278del (L755_T759del), c.2264T>C (L755S)
chr17	39724007	39724009	HER2 c.2305G>C (D769H), c.2305G>T (D769Y)
chr17	39724746	39724748	HER2 c.2329G>T (V777L)
chr17	39725078	39725080	HER2 c.2524G>A (V842I)
chr17	39725362	39725364	HER2 c.2686C>T (R896C)
chr18	51065455	51065457	SMAD4 c.989A>C (E330A)
chr18	51065517	51065519	SMAD4 c.1051G>C (D351H), c.1051G>A (D351N)
chr18	51065531	51065533	SMAD4 c.1065C>A (D355E)
chr18	51065547	51065550	SMAD4 c.1082G>A (R361H), c.1081C>A (R361S), c.1081C>T (R361C)
chr18	51078416	51078418	SMAD4 c.1609G>T (D537Y)
chr19	3115012	3115015	GNA11 c.547C>T (R183C), c.546_547delCCinsTT (R183C)
chr19	3118943	3118945	GNA11 c.626A>C (Q209P), c.626A>T (Q209L)
